# Supplementary material for: Time Integrated Flux Analysis: Exploiting the Concentration Measurements Directly for Cost-Effective Metabolic Network Flux Analysis
Source: Microorganisms. 2019 Nov 27;7(12):620. doi: 10.3390/microorganisms7120620 (PMC6955888; doi:10.3390/microorganisms7120620)
Supplement: Supplementary file 1 [file microorganisms-07-00620-s001.zip]

Archive with 6 entries (6 files):
- Codes/FedBatch_MtiFA_SimulationCase1.m
- Codes/FedBatch_MtiFA_SimulationCase2.m
- Codes/MtiFA_LP.m
- Codes/run_all_SimulationCase1.m
- Codes/run_all_SimulationCase2.m
- Codes/tiFBA_MLP.m
